# Supplementary material for: The African Swine Fever Virus with MGF360 and MGF505 Deleted Reduces the Apoptosis of Porcine Alveolar Macrophages by Inhibiting the NF-κB Signaling Pathway and Interleukin-1β
Source: Vaccines (Basel). 2021 Nov 22;9(11):1371. doi: 10.3390/vaccines9111371 (PMC8622997; doi:10.3390/vaccines9111371)
Supplement: Supplementary file 1 [file vaccines-09-01371-s001.zip]

Archive with 1 entries (1 files):
- vaccines-1374545-supplementary.pdf
